# Supplementary material for: A family of homologous metal heteromaterials with chemically bonded metallic interface
Source: Natl Sci Rev. 2025 Aug 4;12(9):nwaf311. doi: 10.1093/nsr/nwaf311 (PMC12400802; doi:10.1093/nsr/nwaf311)
Supplement: nwaf311_Supplemental_Files [file nwaf311_supplemental_files.zip]

Archive with 2 entries (2 files):
- Supplementary data.pdf
- Video-DOP.mp4
